# Supplementary material for: TMPRSS2 Is Essential for SARS-CoV-2 Beta and Omicron Infection
Source: Viruses. 2023 Jan 18;15(2):271. doi: 10.3390/v15020271 (PMC9961888; doi:10.3390/v15020271)
Supplement: Supplementary file 1 [file viruses-15-00271-s001.zip]

Archive with 1 entries (1 files):
- viruses-2120570-supplementary.pdf
